# Supplementary material for: σP-NagA-L1/L2 Regulatory Circuit Involved in ΔompA299-356-Mediated Increase in β-Lactam Susceptibility in Stenotrophomonas maltophilia
Source: Microbiol Spectr. 2022 Nov 9;10(6):e02797-22. doi: 10.1128/spectrum.02797-22 (PMC9769791; doi:10.1128/spectrum.02797-22)
Supplement: Supplemental file 2 — Table S5. Download spectrum.02797-22-s0002.xlsx, XLSX file, 0.2 MB [file spectrum.02797-22-s0002.xlsx]

## Sheet: 工作表1
	TPM
locus_tag	Wild-type KJ	OmpA299-356 mutant
Smlt0001	145.9	157.093
Smlt0002	332.423	305.269
Smlt0003	16.0425	18.6121
Smlt0004	163.23	270.943
Smlt0005	748.053	1458.83
Smlt0006	104.759	128.394
Smlt0007	278.767	268.929
Smlt0008	1582.97	1170.54
Smlt0009	523.549	340.008
Smlt0010	1740.54	1647.52
Smlt0011	1745.98	1954.11
Smlt0012	1575.15	1589.14
Smlt0013	20.1897	15.9186
Smlt0014	44.2362	46.8331
Smlt0015	145.608	202.078
Smlt0016	183.237	206.991
Smlt0017	0.0001	0.0001
Smlt0018	0.0001	0.0001
Smlt0019	0.0001	0.0001
Smlt0020	0.0001	0.0001
Smlt0021	0.0001	0.0001
Smlt0023	0.0001	0.0001
Smlt0024	0.0001	0.0001
Smlt0025	0.0001	0.0001
Smlt0026	0.0001	0.0001
Smlt0027	0.0001	0.0001
Smlt0028	0.0001	0.0001
Smlt0029	0.0001	0.0001
Smlt0032	0.0001	0.0001
Smlt0033	0.0001	0.0001
Smlt0034	0.0001	0.0001
Smlt0035	0.0001	0.0001
Smlt0036	0.0001	0.0001
Smlt0037	0.0001	0.0001
Smlt0038	0.0001	0.0001
Smlt0039	0.0001	0.0001
Smlt0040	0.0001	0.0001
Smlt0041	177.075	296.43
Smlt0042	0.0001	0.0001
Smlt0043	0.0001	0.0001
Smlt0044	0.0001	0.0001
Smlt0045	0.0001	0.0001
Smlt0046	12.4084	11.6909
Smlt0047	195.84	289.37
Smlt0048	462.606	790.861
Smlt0049	15.2492	15.4819
Smlt0050	0.997946	0.534531
Smlt0051	6.26913	0.63391
Smlt0052	5.20679	4.2683
Smlt0053	10.9606	20.9
Smlt0054	2.07818	3.71514
Smlt0055	46757.4	17884.6
Smlt0056	0.0001	0.0001
Smlt0057	0.0001	0.0001
Smlt0058	0.0001	0.0001
Smlt0059	0.0001	0.0001
Smlt0060	0.0001	0.0001
Smlt0061	0.0001	0.0001
Smlt0062	0.0001	0.0001
Smlt0063	0.0001	0.0001
Smlt0064	0.0001	0.0001
Smlt0065	0.0001	0.0001
Smlt0066	0.0001	0.0001
Smlt0067	0.0001	0.0001
Smlt0068	0.0001	0.0001
Smlt0069	0.0001	0.0001
Smlt0071	0.0001	0.0001
Smlt0073	23.8505	13.7611
Smlt0074	44.2416	19.0972
Smlt0075	139.448	189.564
Smlt0076	0.0001	0.0001
Smlt0077	596.11	1053.42
Smlt0078	86.3987	155.537
Smlt0079	39.8854	41.5579
Smlt0080	113.955	120.897
Smlt0082	64.7813	75.1012
Smlt0083	99.3628	61.7388
Smlt0084	18.6698	26.0044
Smlt0085	1.83025	1.4448
Smlt0086	0.569956	0.191503
Smlt0087	41.3132	36.7811
Smlt0088	20.3638	17.434
Smlt0089	6.6142	4.02756
Smlt0090	102.41	93.9321
Smlt0091	139.745	101.321
Smlt0092	208.395	190.722
Smlt0093	31.0905	15.0412
Smlt0094	68.2678	41.6264
Smlt0095	228.363	218.914
Smlt0096	172.072	156.104
Smlt0097	56.5314	64.3168
Smlt0098	293.869	214.492
Smlt0099	154.743	131.43
Smlt0101	52.0647	27.4863
Smlt0102	170.255	185.265
Smlt0103	161.879	283.686
Smlt0104	408.002	424.943
Smlt0105	82.5594	182.984
Smlt0106	48.5072	33.323
Smlt0107	1.59302	3.18111
Smlt0108	16.2247	26.2436
Smlt0109	36.2288	49.304
Smlt0110	4.77872	7.88301
Smlt0111	24.0413	7.79851
Smlt0112	13.1134	15.981
Smlt0113	56.6392	35.798
Smlt0114	37.6509	43.9282
Smlt0115	5.44646	4.85923
Smlt0116	34.7273	24.6535
Smlt0117	11.3631	9.25072
Smlt0118	0.179496	0.0001
Smlt0119	15.6476	21.3211
Smlt0120	64.2726	93.356
Smlt0121	71.4425	64.7918
Smlt0122	46.8128	47.6955
Smlt0123	6.98187	7.90791
Smlt0124	13.8757	13.7374
Smlt0125	0.504872	0.274448
Smlt0126	0.011766	0.098148
Smlt0127	6.11764	6.48046
Smlt0128	7.52161	5.68438
Smlt0129	25.1067	19.1151
Smlt0130	24.8469	12.6163
Smlt0131	11.518	6.35071
Smlt0133	13.7593	27.9183
Smlt0134	0.0001	0.0001
Smlt0135	0.0001	0.0001
Smlt0136	114.451	105.397
Smlt0137	158.304	125.834
Smlt0138	45.9112	22.9883
Smlt0139	91.4562	96.6577
Smlt0140	388.56	261.954
Smlt0141	116.06	72.3975
Smlt0142	69.7349	58.023
Smlt0143	146.63	145.159
Smlt0144	190.552	144.483
Smlt0145	168.112	122.89
Smlt0146	216.442	230.926
Smlt0147	281.003	283.525
Smlt0148	11.3203	16.1424
Smlt0149	257.926	463.776
Smlt0150	17.6902	18.8081
Smlt0151	131.951	263.822
Smlt0152	11.336	55.9558
Smlt0153	3.66308	21.0166
Smlt0154	33.8617	15.1633
Smlt0155	65.3171	87.8065
Smlt0156	177.203	181.328
Smlt0157	5.97395	6.12132
Smlt0158	33.0748	65.7719
Smlt0159	26.6583	38.0869
Smlt0160	382.654	333.399
Smlt0161	495.66	405.034
Smlt0162	115.605	74.3588
Smlt0163	304.76	459.159
Smlt0164	430.844	256.976
Smlt0165	91.5523	100.496
Smlt0166	93.924	193.331
Smlt0167	25.4419	56.7186
Smlt0168	97.88	40.5321
Smlt0169	200.613	144.408
Smlt0170	353.726	315.573
Smlt0171	602.387	753.718
Smlt0172	203.129	259.51
Smlt0173	2.62289	0.995785
Smlt0174	0.184744	0.0001
Smlt0175	1.40737	0.96822
Smlt0176	0.674451	0.905902
Smlt0177	6.09015	6.05839
Smlt0178	11.4236	9.68414
Smlt0179	0.0001	0.0001
Smlt0180	0.0001	0.0001
Smlt0181	8.1877	5.20754
Smlt0182	2.2796	0.241383
Smlt0183	12.3134	8.30475
Smlt0184	864.031	4341.36
Smlt0185	17.555	63.2497
Smlt0186	50.4009	122.25
Smlt0187	248.927	385.778
Smlt0188	41.7799	98.5524
Smlt0189	10.6462	8.99711
Smlt0190	2.78511	4.17972
Smlt0191	13.515	20.7606
Smlt0192	247.901	1114.96
Smlt0193	166.594	61.9376
Smlt0194	281.175	129.084
Smlt0195	139.18	162.366
Smlt0196	6.37307	5.69996
Smlt0197	7.90153	8.06067
Smlt0198	201.021	271.269
Smlt0199	112.053	94.1985
Smlt0200	46.3159	27.9878
Smlt0201	4.31468	5.20107
Smlt0203	110.02	113.944
Smlt0204	109.133	146.221
Smlt0205	421.862	336.971
Smlt0206	46.6515	27.0146
Smlt0207	21.0904	12.4754
Smlt0208	19.1746	42.5295
Smlt0209	60.203	137.214
Smlt0210	39.8132	21.8645
Smlt0211	59.2451	79.5539
Smlt0212	165.592	161.018
Smlt0213	148.175	148.389
Smlt0214	0.0001	0.0001
Smlt0215	0.0001	0.0001
Smlt0216	0.0001	0.0001
Smlt0217	0.0001	0.0001
Smlt0218	71.319	57.9898
Smlt0219	61.1179	53.4253
Smlt0220	42.3378	13.402
Smlt0221	242.877	381.31
Smlt0222	184.898	204.452
Smlt0223	215.472	296.315
Smlt0224	3.07793	1.11687
Smlt0225	3.83318	5.03969
Smlt0226	89.6646	392.031
Smlt0227	111.288	101.344
Smlt0228	27.1054	23.0019
Smlt0230	32.6014	68.4491
Smlt0231	4.78574	3.21976
Smlt0232	23.4998	14.8566
Smlt0233	156.534	52.0359
Smlt0234	21.2359	7.05171
Smlt0236	3.32817	2.77519
Smlt0237	208.703	375.372
Smlt0238	263.429	313.246
Smlt0239	433.347	459.617
Smlt0240	43.5686	35.6145
Smlt0241	138.126	127.45
Smlt0242	27.5647	27.3137
Smlt0244	16.9444	14.5314
Smlt0245	94.3638	168.201
Smlt0246	120.749	191.464
Smlt0247	385.704	405.023
Smlt0248	967.71	669.809
Smlt0249	28.8177	15.9282
Smlt0250	31.717	20.989
Smlt0251	27.9677	26.1479
Smlt0252	32.8401	26.0554
Smlt0253	30.8055	26.0495
Smlt0254	27.1315	40.8576
Smlt0255	122.207	375.495
Smlt0257	55.5829	53.8254
Smlt0258	176.392	96.0174
Smlt0259	281.657	149.927
Smlt0260	81.5661	84.7519
Smlt0261	179.854	114.642
Smlt0262	153.045	137.8
Smlt0263	26.1319	13.0161
Smlt0264	1273.87	1338.47
Smlt0265	3692.52	2032.53
Smlt0266	1587.73	831.529
Smlt0267	526.341	301.918
Smlt0268	1380.75	587.669
Smlt0269	12.4807	13.2698
Smlt0270	19.4351	17.2389
Smlt0271	2.61827	0.540102
Smlt0272	4.91299	2.82691
Smlt0273	161.263	60.7973
Smlt0274	157.888	36.2497
Smlt0275	127.134	230.64
Smlt0276	817.177	1404.94
Smlt0277	943.602	972.433
Smlt0278	144.515	199.878
Smlt0279	0.068904	0.123293
Smlt0280	83.4091	90.6863
Smlt0281	290.67	473.551
Smlt0282	135.747	122.822
Smlt0283	79.937	71.4286
Smlt0284	24.451	15.4012
Smlt0285	0.0001	0.0001
Smlt0286	0.0001	0.0001
Smlt0287	0.0001	0.0001
Smlt0288	0.0001	0.0001
Smlt0289	0.0001	0.0001
Smlt0290	0.0001	0.0001
Smlt0291	0.0001	0.0001
Smlt0293	0.0001	0.0001
Smlt0294	0.0001	0.0001
Smlt0295	0.0001	0.0001
Smlt0296	0.0001	0.0001
Smlt0297	0.0001	0.0001
Smlt0298	0.0001	0.0001
Smlt0299	0.0001	0.0001
Smlt0300	0.0001	0.0001
Smlt0301	0.0001	0.0001
Smlt0302	0.0001	0.0001
Smlt0303	0.0001	0.0001
Smlt0304	0.0001	0.0001
Smlt0305	0.0001	0.0001
Smlt0306	0.0001	0.0001
Smlt0307	0.0001	0.0001
Smlt0308	0.0001	0.0001
Smlt0309	0.0001	0.0001
Smlt0310	0.0001	0.0001
Smlt0311	0.0001	0.0001
Smlt0312	0.0001	0.0001
Smlt0313	0.0001	0.0001
Smlt0314	0.0001	0.0001
Smlt0315	0.0001	0.0001
Smlt0316	0.0001	0.0001
Smlt0317	0.0001	0.0001
Smlt0318	0.0001	0.0001
Smlt0319	0.0001	0.0001
Smlt0320	0.0001	0.0001
Smlt0321	0.0001	0.0001
Smlt0322	0.0001	0.0001
Smlt0323	0.0001	0.0001
Smlt0324	0.0001	0.0001
Smlt0325	0.0001	0.0001
Smlt0327	0.0001	0.0001
Smlt0328	0.0001	0.0001
Smlt0329	0.0001	0.0001
Smlt0330	0.0001	0.0001
Smlt0331	0.0001	0.0001
Smlt0332	0.0001	0.0001
Smlt0333	0.0001	0.0001
Smlt0334	92.8074	72.5111
Smlt0335	131.621	140.39
Smlt0336	25.7344	29.8963
Smlt0337	3.18233	1.48392
Smlt0339	0.466899	0.334359
Smlt0340	0.0001	0.0001
Smlt0341	361.472	280.383
Smlt0342	1668.29	352.347
Smlt0343	370.829	146.808
Smlt0344	4.18824	8.1394
Smlt0345	158.506	214.265
Smlt0346	7.163	10.2186
Smlt0347	146.418	85.7558
Smlt0348	211.831	175.51
Smlt0349	0.19304	1.61509
Smlt0350	53.2272	35.7661
Smlt0351	0.0001	0.0001
Smlt0352	0.0001	0.0001
Smlt0353	0.0001	0.0001
Smlt0354	0.0001	0.0001
Smlt0355	0.0001	0.0001
Smlt0357	27.0219	16.3398
Smlt0358	40.9405	31.8129
Smlt0359	134.766	102.61
Smlt0360	10.9002	12.1797
Smlt0361	9.50199	9.39774
Smlt0362	5.63555	2.46629
Smlt0363	16.7324	4.97416
Smlt0364	1.68762	0.968554
Smlt0365	0.339873	0.203331
Smlt0366	19.4205	18.9862
Smlt0367	20.9872	14.6991
Smlt0368	2.02891	2.0945
Smlt0369	0.757607	1.0092
Smlt0370	0.493677	0.483881
Smlt0371	44.0642	36.9694
Smlt0372	49.6952	39.1789
Smlt0373	519.357	600.049
Smlt0374	277.874	401.156
Smlt0375	0.0001	0.0001
Smlt0376	0.0001	0.0001
Smlt0377	48.5321	41.8372
Smlt0378	302.596	277.561
Smlt0379	525.13	473.007
Smlt0380	531.753	326.953
Smlt0381	153.581	161.227
Smlt0382	2.69651	2.08538
Smlt0383	205.648	69.7399
Smlt0384	18.2506	11.097
Smlt0385	25.6132	6.61172
Smlt0386	17.214	14.9309
Smlt0387	5690.31	27.9534
Smlt0389	74.2737	8.95108
Smlt0390	480.308	345.583
Smlt0391	16.4893	6.0625
Smlt0392	19.2507	18.7432
Smlt0393	37.8787	54.242
Smlt0394	244.756	340.596
Smlt0395	4.3702	3.56917
Smlt0396	59.9753	44.65
Smlt0397	179.21	296.762
Smlt0398	334.898	468.156
Smlt0399	2.07826	2.18051
Smlt0400	5.35158	5.0568
Smlt0401	117.421	95.1231
Smlt0402	193.281	220.27
Smlt0403	114.039	78.1561
Smlt0404	80.6728	93.5698
Smlt0405	24.3522	26.0769
Smlt0406	3.71746	5.18963
Smlt0407	11.0897	12.2943
Smlt0408	5.89395	5.1975
Smlt0410	246.981	210.837
Smlt0411	269.829	193.017
Smlt0412	131.493	125.021
Smlt0413	76.3125	73.8377
Smlt0414	81.8665	73.1069
Smlt0415	60.0521	47.7634
Smlt0416	191.896	90.3561
Smlt0417	311.755	530.13
Smlt0418	126.286	115.521
Smlt0419	51.6932	25.1965
Smlt0420	78.1513	84.1476
Smlt0421	152.789	325.482
Smlt0422	26.2859	47.133
Smlt0423	111.946	210.885
Smlt0424	0.519093	0.595714
Smlt0425	19.3501	15.3339
Smlt0426	132.377	85.6348
Smlt0427	221.051	172.573
Smlt0428	52.1713	23.5545
Smlt0429	27.8737	6.97989
Smlt0430	56.0931	19.4269
Smlt0431	18.4763	5.98004
Smlt0432	30.0775	8.44233
Smlt0433	33.8676	22.0718
Smlt0434	5.26208	4.18643
Smlt0435	59.5489	81.7903
Smlt0436	202.82	178.118
Smlt0436A	104.15	85.905
Smlt0438	33.2848	41.1769
Smlt0439	20.336	13.4078
Smlt0440	0.286374	0.355663
Smlt0441	109.262	164.699
Smlt0442	36.7904	30.0504
Smlt0443	190.677	148.991
Smlt0444	6859.74	3330.12
Smlt0445	345.022	770.245
Smlt0446	30.8959	65.3559
Smlt0447	380.691	930.85
Smlt0448	152.981	257.227
Smlt0449	97.03	99.9294
Smlt0450	60.9646	26.3847
Smlt0451	60.4406	35.5238
Smlt0452	41.8577	21.8856
Smlt0453	7.34171	4.24185
Smlt0454	13.602	15.0358
Smlt0455	19.6453	24.4491
Smlt0456	12.5748	15.2975
Smlt0458	27.3532	21.6789
Smlt0459	30.4587	21.9908
Smlt0460	21.8848	18.9142
Smlt0461	11.6567	4.77672
Smlt0462	13.0063	20.4488
Smlt0463	37.7253	94.423
Smlt0465	14.8849	10.9921
Smlt0466	21.0823	12.4185
Smlt0467	281.886	96.5099
Smlt0468	612.117	614.209
Smlt0469	120.99	127.353
Smlt0470	186.851	141.943
Smlt0471	205.077	330.385
Smlt0473	29.2217	29.9991
Smlt0476	71.1579	94.4731
Smlt0477	132.489	46.5388
Smlt0478	38.863	18.6782
Smlt0479	23.909	14.1262
Smlt0480	0.133602	0.0001
Smlt0481	29.8494	28.2442
Smlt0482	18.797	9.66639
Smlt0483	53.1709	26.6663
Smlt0484	19.7815	10.4269
Smlt0485	10.0209	5.83298
Smlt0487	42.4759	33.6715
Smlt0488	36.0857	32.3647
Smlt0490	1546.84	1475.08
Smlt0490A	0.0001	0.0001
Smlt0493	0.0001	0.0001
Smlt0494	0.0001	0.0001
Smlt0496	0.0001	0.0001
Smlt0497	0.0001	0.0001
Smlt0498	1.26234	0.366321
Smlt0498A	5.29432	6.0939
Smlt0499	0.0001	0.0001
Smlt0500	16.4787	7.2536
Smlt0501	33.1378	17.6654
Smlt0502	7.01916	1.20274
Smlt0503	4.25486	2.81603
Smlt0504	0.0001	0.0001
Smlt0505	0.0001	0.0001
Smlt0506	0.652607	1.08403
Smlt0507	9.0384	3.47451
Smlt0508	48.8496	40.6868
Smlt0509	26.9742	44.2622
Smlt0510	47.1707	35.5278
Smlt0510A	0.0001	0.0001
Smlt0510B	0.0001	0.0001
Smlt0512	2.89893	2.5853
Smlt0513	17.7819	13.7295
Smlt0514	0.0001	0.0001
Smlt0515	6.11357	2.25691
Smlt0516	11.6153	5.63621
Smlt0517	3.58961	2.76783
Smlt0518	4.21945	5.02044
Smlt0519	0.100251	0.326149
Smlt0520	4.98707	5.77911
Smlt0521	8.98802	13.6955
Smlt0522	4.43809	3.38391
Smlt0523	1.8925	1.07112
Smlt0524	3.34668	8.98021
Smlt0525	8.47121	4.81048
Smlt0526	32.4865	15.5449
Smlt0527	17.7106	15.257
Smlt0528	11.5945	8.53243
Smlt0529	2.82926	3.57169
Smlt0531	0.740076	0.57099
Smlt0532	4.07608	4.20923
Smlt0533	1.66373	2.69184
Smlt0534	9.40094	9.9564
Smlt0535	21.6493	21.5889
Smlt0537	145.193	15.9946
Smlt0538	140.685	32.1966
Smlt0539	229.246	69.4035
Smlt0540	149.843	43.6498
Smlt0541	80.0691	41.9684
Smlt0542	20.0885	7.76208
Smlt0543	20.9083	12.756
Smlt0544	9.5421	6.45758
Smlt0545	24.5524	34.2744
Smlt0546	42.2789	43.1256
Smlt0547	57.0989	69.9348
Smlt0548	2.6798	3.30193
Smlt0549	1.68867	2.65671
Smlt0550	193.298	224.337
Smlt0551	38.0044	33.9053
Smlt0552	18.7203	21.4249
Smlt0553	3.31028	3.13743
Smlt0554	4.75674	2.12275
Smlt0555	57.3475	84.2409
Smlt0556	130.389	94.4924
Smlt0557	104.287	78.3256
Smlt0558	4.5242	5.52605
Smlt0559	238.853	260.148
Smlt0560	990.017	802.459
Smlt0561	113.849	80.9871
Smlt0562	107.513	67.5753
Smlt0563	4.10649	11.9235
Smlt0564	35.3662	313.242
Smlt0566	34.0465	31.197
Smlt0567	660.993	418.626
Smlt0568	479.71	354.626
Smlt0569	333.547	688.083
Smlt0570	183.467	88.8322
Smlt0571	229.485	220.388
Smlt0572	76.7765	38.3284
Smlt0573	85.2253	102.771
Smlt0574	135.545	198.411
Smlt0575	18.0271	39.5305
Smlt0576	303.644	155.221
Smlt0577	465.821	150.402
Smlt0578	23.8508	72.9849
Smlt0580	27.997	22.9271
Smlt0581	7.0939	2.30342
Smlt0582	33.1849	24.5903
Smlt0583	124.449	88.1591
Smlt0584	93.5941	158.497
Smlt0585	77.4942	72.3468
Smlt0586	52.801	62.5487
Smlt0587	214.508	275.834
Smlt0588	420.749	638.526
Smlt0589	17.732	14.711
Smlt0590	27.2605	26.9845
Smlt0591	1.21216	3.11094
Smlt0592	1.96656	1.7362
Smlt0593	0.559032	1.46857
Smlt0594	38.3331	38.8437
Smlt0595	17.1874	18.2803
Smlt0596	18.6981	31.4125
Smlt0597	128.236	182.031
Smlt0598	56.1238	117.53
Smlt0599	0.0001	0.0001
Smlt0600	25.6521	8.20311
Smlt0601	279.373	226.067
Smlt0602	11.7947	195.122
Smlt0603	2.85534	47.2439
Smlt0605	504.025	1140.91
Smlt0608	926.065	739.024
Smlt0609	323.827	286.147
Smlt0610	2.1739	2.57176
Smlt0611	59.4694	65.0287
Smlt0612	222.1	133.55
Smlt0613	359.03	345.705
Smlt0614	168.025	170.101
Smlt0615	4491.03	2239.1
Smlt0616	717.048	806.105
Smlt0617	121.095	152.173
Smlt0618	0.0001	0.0001
Smlt0619	0.0001	0.0001
Smlt0620	0.0001	0.0001
Smlt0621	0.0001	0.0001
Smlt0622	0.0001	0.0001
Smlt0623	0.0001	0.0001
Smlt0624	0.0001	0.0001
Smlt0625	0.0001	0.0001
Smlt0626	0.0001	0.0001
Smlt0627	0.0001	0.0001
Smlt0628	0.0001	0.0001
Smlt0629	0.0001	0.0001
Smlt0630	0.0001	0.0001
Smlt0631	0.0001	0.0001
Smlt0632	0.0001	0.0001
Smlt0633	0.0001	0.0001
Smlt0634	0.0001	0.0001
Smlt0635	0.0001	0.0001
Smlt0636	0.0001	0.0001
Smlt0637	0.0001	0.0001
Smlt0638	0.0001	0.0001
Smlt0639	0.0001	0.0001
Smlt0640	0.0001	0.0001
Smlt0641	0.0001	0.0001
Smlt0642	0.0001	0.0001
Smlt0644	0.0001	0.0001
Smlt0645	121.919	158.343
Smlt0646	141.32	168.703
Smlt0647	110.749	76.5784
Smlt0648	3.16289	1.94731
Smlt0649	6.32018	11.3845
Smlt0650	0.34662	0.449706
Smlt0651	0.0001	0.0001
Smlt0652	85.6996	102.766
Smlt0653	177.411	273.487
Smlt0654	0.0001	0.0001
Smlt0655	109.6	54.2999
Smlt0656	416.899	224.564
Smlt0657	37.0892	40.2176
Smlt0658	4.38066	2.45838
Smlt0659	60.3903	65.987
Smlt0660	98.1914	85.7098
Smlt0661	83.2028	62.2627
Smlt0662	62.3036	60.4166
Smlt0663	31.4777	29.89
Smlt0664	792.027	682.364
Smlt0665	453.66	373.489
Smlt0666	0.0001	0.0001
Smlt0668	147.411	175.838
Smlt0669	283.52	589.044
Smlt0670	131.927	253.121
Smlt0671	122.27	219.621
Smlt0672	11.8193	16.8165
Smlt0673	210.668	328.482
Smlt0674	85.3837	99.3091
Smlt0675	182.061	226.505
Smlt0676	94.3657	96.0306
Smlt0677	90.18	105.163
Smlt0678	0.0001	0.0001
Smlt0679	24.5272	25.8018
Smlt0680	58.7364	71.8308
Smlt0681	138.216	131.072
Smlt0682	6.73083	2.9219
Smlt0684	194.575	230.574
Smlt0685	5.38295	1.28454
Smlt0686	18.5465	24.7113
Smlt0687	147.703	141.449
Smlt0688	45.1975	41.0022
Smlt0689	102.38	73.7138
Smlt0690	69.4561	56.9493
Smlt0691	37.9217	35.9489
Smlt0692	47.0449	57.3257
Smlt0693	54.9339	53.2302
Smlt0694	77.2827	64.2192
Smlt0695	39.8071	31.9437
Smlt0696	36.0268	36.0268
Smlt0697	110.225	147.002
Smlt0698	0.0001	0.0001
Smlt0700	0.542181	0.016474
Smlt0701	2.819	1.8507
Smlt0702	7.17013	10.3327
Smlt0703	47.3324	63.7907
Smlt0704	2.62437	2.78234
Smlt0706	4018.83	1664.99
Smlt0707	880.893	318.977
Smlt0708	768.331	352.876
Smlt0709	1.2023	0.726704
Smlt0710	0.0001	0.0001
Smlt0711	0.0001	0.0001
Smlt0712	0.0001	0.0001
Smlt0713	0.0001	0.0001
Smlt0714	0.0001	0.0001
Smlt0715	12.6452	17.9762
Smlt0716	413.688	577.507
Smlt0717	26.2139	117.676
Smlt0718	709.574	870.108
Smlt0719	45.0632	36.0752
Smlt0720	3.62202	1.90145
Smlt0721	1.37416	0.130038
Smlt0722	63.8739	46.2242
Smlt0723	103.531	223.939
Smlt0724	0.0001	0.0001
Smlt0725	118.154	82.1424
Smlt0726	77.2229	57.6468
Smlt0727	29.4026	100.654
Smlt0728	14.2745	54.5
Smlt0729	122.133	99.0117
Smlt0730	179.396	177.236
Smlt0731	4.81196	4.68386
Smlt0732	0.0001	0.0001
Smlt0733	0.0001	0.0001
Smlt0734	0.0001	0.0001
Smlt0735	0.0001	0.0001
Smlt0736	0.0001	0.0001
Smlt0737	0.086918	0.074608
Smlt0738	28.6228	32.583
Smlt0739	0.0001	0.0001
Smlt0741	42.2209	60.0726
Smlt0742	84.3909	140.302
Smlt0743	13.3878	11.616
Smlt0745	12.8977	14.5678
Smlt0746	20.1006	27.1186
Smlt0747	797.931	953.554
Smlt0748	643.015	696.367
Smlt0749	197.329	243.619
Smlt0750	304.865	340.822
Smlt0751	293.248	391.226
Smlt0752	130.779	185.127
Smlt0753	158.533	166.024
Smlt0754	245.778	332.311
Smlt0755	308.353	511.516
Smlt0756	452.604	627.951
Smlt0757	538.612	752.938
Smlt0758	177.971	268.851
Smlt0759	411.089	624.244
Smlt0760	661.219	959.235
Smlt0761	485.39	660.317
Smlt0762	117.515	109.836
Smlt0763	1082.96	983.227
Smlt0764	627.056	902.571
Smlt0765	78.6977	71.3908
Smlt0766	29.8586	97.7312
Smlt0767	55.7734	387.753
Smlt0768	3.72096	4.44148
Smlt0769	11.8377	11.6838
Smlt0770	23.5534	24.8442
Smlt0771	4.79897	5.21763
Smlt0772	85.299	86.5681
Smlt0773	134.825	114.909
Smlt0774	161.82	180.085
Smlt0775	2528.87	4295.84
Smlt0777	43.7468	53.374
Smlt0778	16.0508	17.9218
Smlt0779	72.8919	29.0105
Smlt0780	587.694	324.486
Smlt0781	1.18923	1.18431
Smlt0782	0.95841	0.748978
Smlt0783	25.2732	20.9103
Smlt0784	0.0001	0.0001
Smlt0785	0.0001	0.0001
Smlt0786	47.5085	66.7192
Smlt0787	95.0274	179.548
Smlt0788	35.6877	19.4849
Smlt0789	0.0001	0.0001
Smlt0790	0.0001	0.022452
Smlt0791	133.612	113.607
Smlt0792	63.8977	33.4323
Smlt0793	55.2409	88.2381
Smlt0794	5.49548	2.50214
Smlt0795	3.0379	3.65803
Smlt0796	1.18155	1.00252
Smlt0797	4.99455	5.89696
Smlt0798	9.2082	11.1527
Smlt0799	21.9174	23.3579
Smlt0800	57.3719	50.1442
Smlt0801	1081.02	174.709
Smlt0802	82.4349	35.9299
Smlt0803	28.5628	28.5717
Smlt0804	61.7565	50.4709
Smlt0805	166.819	105.187
Smlt0806	20.5254	5.10516
Smlt0807	0.0001	0.0001
Smlt0808	0.0001	0.0001
Smlt0809	30.4517	14.7509
Smlt0810	47.0851	33.7747
Smlt0811	17.8682	14.8107
Smlt0812	234.008	366.034
Smlt0813	229.961	299.684
Smlt0814	157.554	225.229
Smlt0815	0.958203	1.20464
Smlt0816	159.189	202.409
Smlt0817	232.314	307.245
Smlt0818	111.236	182.025
Smlt0819	94.5244	134.21
Smlt0820	906.896	1402.64
Smlt0821	234.049	270.382
Smlt0822	78.1503	105.235
Smlt0823	183.991	283.672
Smlt0824	348.65	549.372
Smlt0825	288.708	726.875
Smlt0826	188.056	315.657
Smlt0827	78.7351	95.8563
Smlt0828	53.4558	83.5723
Smlt0829	47.9193	61.2228
Smlt0830	11.8958	21.9686
Smlt0831	36.7705	70.7631
Smlt0832	294.699	436.42
Smlt0833	165.358	319.51
Smlt0834	247.275	505.056
Smlt0835	0.0001	0.0001
Smlt0836	0.0001	0.0001
Smlt0837	206.581	598.367
Smlt0838	59.8539	151.769
Smlt0839	92.6479	183.907
Smlt0840	155.105	446.8
Smlt0841	288.99	529.466
Smlt0842	69.4162	145.694
Smlt0843	296.428	509.687
Smlt0844	20.871	23.2967
Smlt0845	1.65025	1.28656
Smlt0846	44.081	43.1604
Smlt0847	211.46	211.296
Smlt0848	101.26	149.179
Smlt0849	92.8321	147.012
Smlt0851	212.297	261.407
Smlt0852	115.088	96.6224
Smlt0853	31.206	24.1476
Smlt0854	8.57496	4.51856
Smlt0855	14.171	19.8787
Smlt0856	48.9237	41.6336
Smlt0857	87.6195	51.4529
Smlt0858	223.693	554.914
Smlt0859	492.396	497.953
Smlt0860	424.909	325.551
Smlt0861	24.9174	26.2075
Smlt0862	526.517	322.261
Smlt0863	33.701	26.0308
Smlt0864	52.0289	48.8114
Smlt0865	30.7868	17.0592
Smlt0866	69.6932	49.5853
Smlt0868	110.843	34.4775
Smlt0869	68.7471	76.2506
Smlt0870	186.493	132.206
Smlt0871	177.593	181.543
Smlt0872	157.858	280.162
Smlt0873	278.887	375.832
Smlt0874	512.111	374.192
Smlt0875	362.295	394.524
Smlt0876	4039.92	5532.27
Smlt0877	309.412	465.136
Smlt0878	299.525	382.524
Smlt0880	0.0001	0.0001
Smlt0881	0.0001	0.0001
Smlt0882	0.0001	0.0001
Smlt0883	0.0001	0.0001
Smlt0884	0.0001	0.0001
Smlt0885	19.7446	16.6661
Smlt0886	51.1464	33.8775
Smlt0887	50.5794	20.8861
Smlt0890	7538.2	8266.68
Smlt0891	1631.03	1336.84
Smlt0892	1506.56	1326.31
Smlt0894	2781.46	3862.75
Smlt0895	1768.21	2992.01
Smlt0896	2601.69	3729.37
Smlt0897	1745.17	1922.53
Smlt0898	1056.81	1649.73
Smlt0899	1032.96	1775.98
Smlt0901	4829.04	4382.79
Smlt0902	5025.47	4700.53
Smlt0903	2109.02	2740.34
Smlt0904	4886.86	5589.84
Smlt0905	9296.74	12766.3
Smlt0906	6509.44	10013.6
Smlt0907	3819.21	6700.19
Smlt0908	4976.2	8204.54
Smlt0909	3896.1	6534.48
Smlt0910	3643.43	5595.8
Smlt0911	2272.55	3092.5
Smlt0912	3264.43	4843.7
Smlt0913	4729.7	7105.12
Smlt0914	7606.38	10537.8
Smlt0915	4077.23	5976.8
Smlt0916	6235.74	7875.7
Smlt0917	5108.41	6217.53
Smlt0918	2638.64	3252.07
Smlt0919	1888.73	2274.11
Smlt0920	4163.71	4382.3
Smlt0921	4138.46	5015.22
Smlt0922	2087.33	3901.05
Smlt0923	3976.21	6949.9
Smlt0924	2174.4	4445.11
Smlt0925	3347.99	5914.31
Smlt0926	530.615	780.395
Smlt0928	6269.33	7079.39
Smlt0929	6500.47	7590.2
Smlt0930	3707.33	5307.64
Smlt0931	1823.48	2818.71
Smlt0933	833.779	931.879
Smlt0935	141.905	55.696
Smlt0936	7.54308	19.5416
Smlt0937	70.8521	48.4184
Smlt0939	17.5057	6.22752
Smlt0940	105.657	168.559
Smlt0941	150.408	234.092
Smlt0942	1097.94	1382.91
Smlt0943	985.147	1081.45
Smlt0944	2607.98	2431.7
Smlt0945	140.742	129.016
Smlt0947	283.87	147.821
Smlt0948	192.839	87.4658
Smlt0949	110.45	105.383
Smlt0950	138.003	182.112
Smlt0951	242.193	265.596
Smlt0952	11.8158	21.8262
Smlt0953	9.70654	7.5529
Smlt0954	123.418	68.0326
Smlt0955	13049	8298.46
Smlt0956	355.49	210.228
Smlt0957	266.696	193.904
Smlt0958	374.568	301.905
Smlt0959	169.768	220.866
Smlt0960	95.7215	36.5572
Smlt0961	448.355	201.454
Smlt0962	155.544	265.912
Smlt0963	52.8686	62.9952
Smlt0964	104.81	119.212
Smlt0965	188.396	187.797
Smlt0966	218.897	216.157
Smlt0967	564.814	599.754
Smlt0968	255.095	278.289
Smlt0969	45.989	42.9911
Smlt0970	29.9461	32.7192
Smlt0971	253.699	214.147
Smlt0972	1.12189	8e-06
Smlt0973	1.18609	1.07414
Smlt0974	2.8954	2.73107
Smlt0975	129.497	90.6308
Smlt0976	28.7353	33.656
Smlt0977	26.7436	22.6965
Smlt0978	27.5847	37.1234
Smlt0979	88.4223	222.93
Smlt0980	341.234	329.634
Smlt0981	209.84	215.013
Smlt0982	1997.86	1592.44
Smlt0983	0.078596	0.070291
Smlt0984	2.37734	2.88296
Smlt0985	0.0001	0.0001
Smlt0986	3.57921	2.02954
Smlt0987	0.0001	0.0001
Smlt0988	1129.11	1252.42
Smlt0989	658.257	918.692
Smlt0990	1657.6	2341.78
Smlt0991	396.921	472.399
Smlt0992	1984.88	969.741
Smlt0993	451.517	355.43
Smlt0994	193.654	264.085
Smlt0995	431.55	490.984
Smlt0996	230.56	249.216
Smlt0997	427.717	407.683
Smlt0998	285.601	336.163
Smlt0999	76.4983	82.6006
Smlt1001	31.0307	28.3533
Smlt1002	645.116	1250.09
Smlt1003	133.862	98.5631
Smlt1004	526.732	1353.37
Smlt1005	252.384	418.904
Smlt1006	61.9636	83.7108
Smlt1007	10.9855	9.06982
Smlt1009	6.49655	7.16491
Smlt1010	14.2716	14.1163
Smlt1011	0.0001	0.0001
Smlt1012	0.0001	0.0001
Smlt1013	0.0001	0.0001
Smlt1014	301.323	596.911
Smlt1015	520.298	593.807
Smlt1016	161.386	231.356
Smlt1017	52.6409	43.7457
Smlt1018	687.218	1148.54
Smlt1019	24.9066	37.3551
Smlt1020	26.9117	34.7693
Smlt1021	85.9702	105.259
Smlt1022	129.172	192.917
Smlt1023	58.7996	43.6043
Smlt1024	1347.84	811.498
Smlt1025	5488.39	5279.38
Smlt1026	742.558	851.816
Smlt1027	305.111	1173.04
Smlt1028	431.095	192.398
Smlt1029	591.487	474.626
Smlt1030	2631.21	1109.1
Smlt1031	683.241	531.439
Smlt1032	91.7951	86.0737
Smlt1034	122.346	90.5994
Smlt1035	122.173	115.642
Smlt1036	185.54	167.685
Smlt1037	141.287	109.302
Smlt1038	50.1863	84.5107
Smlt1039	40.4999	38.7851
Smlt1040	35.3322	32.4262
Smlt1041	23.9061	13.7781
Smlt1042	12.4297	9.09989
Smlt1043	12.8579	7.8606
Smlt1044	33.9419	21.1385
Smlt1045	21.1847	12.3241
Smlt1046	3.19629	1.48649
Smlt1047	7.36684	3.25925
Smlt1048	5.58938	2.75601
Smlt1049	11.1353	4.01074
Smlt1050	7.45441	4.30608
Smlt1051	5.35078	2.0668
Smlt1052	6.77986	4.15285
Smlt1053	2.12567	1.85976
Smlt1054	1.06097	1.19946
Smlt1055	10.6727	6.06368
Smlt1056	8.10654	4.0981
Smlt1057	46.4256	27.7909
Smlt1058	37.0617	43.5472
Smlt1059	24.673	26.9717
Smlt1060	15.5873	7.82175
Smlt1061	32.5071	24.1005
Smlt1064	510.392	431.982
Smlt1065	239.933	224.554
Smlt1066	283.665	310.041
Smlt1067	22.9232	18.7323
Smlt1068	24.1183	19.3107
Smlt1069	16.233	18.5038
Smlt1070	50.0484	74.3358
Smlt1071	46.9523	68.3505
Smlt1072	10.5149	29.0308
Smlt1073	1.02875	0.714951
Smlt1074	58.7031	62.0116
Smlt1075	18.7551	8.45745
Smlt1076	5.34153	2.49495
Smlt1077	22.7953	18.6253
Smlt1078	2.71982	3.52015
Smlt1080	36.3176	40.4314
Smlt1081	31.562	15.3053
Smlt1082	59.7735	30.0538
Smlt1083	8.87709	13.5
Smlt1084	87.4605	48.0546
Smlt1085	16.0684	22.5472
Smlt1086	28.4074	38.3614
Smlt1087	204.193	151.076
Smlt1088	43.7145	43.9698
Smlt1089	438.393	146.586
Smlt1090	520.69	153.266
Smlt1091	80.1744	66.3074
Smlt1092	7.81149	11.5218
Smlt1093	0.0001	0.0001
Smlt1094	2.34535	2.09882
Smlt1095	32.7594	22.2936
Smlt1096	41.6486	39.7326
Smlt1097	39.7466	41.5308
Smlt1098	489.391	934.021
Smlt1099	161.614	351.831
Smlt1100	386.062	358.74
Smlt1101	0.0001	0.0001
Smlt1102	45.9542	32.6082
Smlt1103	94.5362	83.2898
Smlt1104	12.0968	31.7973
Smlt1105	262.204	723.831
Smlt1106	218.856	744.14
Smlt1108	167.504	166.041
Smlt1109	73.0058	83.9239
Smlt1110	107.494	207.067
Smlt1111	1924.69	1161.71
Smlt1112	199.446	242.005
Smlt1113	293.479	383.891
Smlt1114	278.81	275.377
Smlt1115	91.7226	101.036
Smlt1116	180.149	266.361
Smlt1117	83.2168	97.672
Smlt1118	998.063	547.25
Smlt1119	349.252	290.935
Smlt1120	163.189	106.872
Smlt1121	194.278	129.928
Smlt1122	148.28	64.0582
Smlt1123	41.0786	33.4864
Smlt1124	46.7505	33.8007
Smlt1125	89.6381	78.7515
Smlt1126	389.718	409.599
Smlt1127	126.314	101.768
Smlt1128	147.618	117.058
Smlt1129	214.568	219.916
Smlt1130	41.3321	58.0869
Smlt1131	77.8232	75.3524
Smlt1132	150.786	158.615
Smlt1133	703.485	1292.55
Smlt1134	42203.6	42326.1
Smlt1135	65.7031	32.6502
Smlt1136	100.398	167.635
Smlt1137	97.8439	106.257
Smlt1138	9.01948	6.70457
Smlt1139	19.7292	19.7528
Smlt1140	26.3587	22.7383
Smlt1141	13.8058	8.84728
Smlt1142	36.0805	30.9639
Smlt1144	2.99604	0.481452
Smlt1145	5.83373	1.59816
Smlt1146	35.5781	32.7629
Smlt1147	20.3177	29.3134
Smlt1148	8.79287	6.66854
Smlt1149	31.5349	2.05535
Smlt1150	180.594	220.092
Smlt1151	76.511	128.187
Smlt1152	4.91667	5.67913
Smlt1153	101.204	86.217
Smlt1154	85.7032	69.9061
Smlt1155	102.404	65.5261
Smlt1156	83.6795	25.3852
Smlt1157	140.655	71.8937
Smlt1158	81.5219	20.8225
Smlt1159	242.647	94.9319
Smlt1160	45.3942	26.6833
Smlt1161	110.056	161.473
Smlt1162	48.6136	35.7162
Smlt1163	16.5484	15.1449
Smlt1164	4173.81	1079.28
Smlt1165	500.325	171.762
Smlt1166	80.771	81.8941
Smlt1167	80.2993	94.8037
Smlt1168	160.31	291.955
Smlt1169	164.94	343.727
Smlt1170	56.7097	129.445
Smlt1171	50.3483	47.0326
Smlt1172	42.1064	13.5895
Smlt1173	516.204	1012.9
Smlt1174	15.128	17.2941
Smlt1175	4.10636	6.22533
Smlt1176	1.45695	1.81584
Smlt1177	10.833	12.3165
Smlt1178	10.9632	10.5345
Smlt1179	13.1379	13.3049
Smlt1180	9.19399	13.3934
Smlt1181	44.5276	37.7968
Smlt1183	0.0001	0.0001
Smlt1184	3.36486	2.94442
Smlt1185	1.92969	2.14492
Smlt1186	15.5773	14.0239
Smlt1187	1015.12	786.26
Smlt1188	24.6594	24.5709
Smlt1189	49.683	28.1455
Smlt1190	53.2693	31.8519
Smlt1191	30.0542	17.8902
Smlt1192	24.5824	37.0712
Smlt1193	32.4138	41.0291
Smlt1194	24.1055	39.2142
Smlt1195	15.1579	21.0933
Smlt1196	60.2016	157.821
Smlt1197	56.9993	52.9607
Smlt1198	10.5249	7.63185
Smlt1199	46.2537	44.1259
Smlt1200	46.1814	47.7062
Smlt1201	4.11169	3.53221
Smlt1202	0.909317	1.35734
Smlt1203	15.3484	13.1051
Smlt1204	12.1257	10.592
Smlt1205	22.4052	15.7428
Smlt1206	54.5708	37.4108
Smlt1207	30.5916	47.2286
Smlt1208	22.2532	30.6904
Smlt1209	30.5438	42.4752
Smlt1210	12.9444	12.772
Smlt1211	1.09182	1.64177
Smlt1212	0.265188	0.285467
Smlt1213	0.338861	0.094095
Smlt1214	0.635051	0.320508
Smlt1215	0.331029	0.268085
Smlt1216	2.63824	2.96627
Smlt1217	1.16653	0.793667
Smlt1218	39.3485	34.894
Smlt1219	18.7143	17.5764
Smlt1220	16.7423	9.51576
Smlt1221	34.2852	14.4083
Smlt1222	154.284	244.376
Smlt1223	28.4512	29.1954
Smlt1224	34.8671	68.7472
Smlt1225	13.0867	14.2011
Smlt1226	23.1427	35.9624
Smlt1227	28.9006	42.1794
Smlt1228	7.46157	10.4734
Smlt1229	24.7487	48.5268
Smlt1230	52.066	113.482
Smlt1231	70.6079	166.641
Smlt1232	50.4724	155.642
Smlt1233	2.92078	0.680941
Smlt1234	35.9221	14.0563
Smlt1235	44.4015	15.5076
Smlt1236	0.0001	0.0001
Smlt1237	8.51576	5.6122
Smlt1238	194.008	133.555
Smlt1240	26.8124	8.04918
Smlt1241	82.604	53.1764
Smlt1242	2.29204	2.1858
Smlt1243	5.64214	3.67408
Smlt1245	83.8253	46.9708
Smlt1246	222.39	126.867
Smlt1247	25.1382	15.0482
Smlt1249	172.878	261.503
Smlt1250	784.681	992.994
Smlt1251	1637.39	2060.04
Smlt1252	573.618	782.596
Smlt1253	300.396	610.249
Smlt1254	23.9635	25.6547
Smlt1255	99.963	115.252
Smlt1256	1090.47	511.247
Smlt1257	47.1319	26.2726
Smlt1259	66.7181	57.9053
Smlt1260	53.8316	43.0983
Smlt1261	77.7785	71.0034
Smlt1262	58.3183	45.9282
Smlt1263	56.5957	52.9697
Smlt1264	48.1628	42.8862
Smlt1265	149.474	147.319
Smlt1266	64.3289	84.0483
Smlt1268	6.3724	14.9217
Smlt1269	9.79467	12.5571
Smlt1270	151.436	152.059
Smlt1271	174.742	180.603
Smlt1273	77.4734	83.2015
Smlt1274	195.176	126.061
Smlt1275	90.497	100.691
Smlt1276	257.363	487.402
Smlt1277	179.472	301.016
Smlt1278	9408.2	8292.28
Smlt1279	5485.59	5242.89
Smlt1280	298.463	374.927
Smlt1282	0.0001	0.0001
Smlt1283	0.0001	0.0001
Smlt1284	0.0001	0.0001
Smlt1285	0.0001	0.0001
Smlt1286	0.0001	0.0001
Smlt1287	0.0001	0.0001
Smlt1288	0.0001	0.0001
Smlt1289	0.0001	0.0001
Smlt1290	0.0001	0.0001
Smlt1291	0.0001	0.0001
Smlt1292	0.0001	0.0001
Smlt1293	0.0001	0.0001
Smlt1294	0.0001	0.0001
Smlt1295	0.0001	0.0001
Smlt1296	0.0001	0.0001
Smlt1297	0.0001	0.0001
Smlt1298	0.0001	0.0001
Smlt1299	0.0001	0.0001
Smlt1300	0.0001	0.0001
Smlt1301	0.0001	0.0001
Smlt1302	0.0001	0.0001
Smlt1303	0.0001	0.0001
Smlt1304	0.0001	0.0001
Smlt1305	0.0001	0.0001
Smlt1306	0.0001	0.0001
Smlt1307	0.0001	0.0001
Smlt1308	0.0001	0.0001
Smlt1309	0.0001	0.0001
Smlt1310	0.0001	0.0001
Smlt1311	0.0001	0.0001
Smlt1312	0.0001	0.0001
Smlt1313	0.0001	0.0001
Smlt1314	0.0001	0.0001
Smlt1315	0.0001	0.0001
Smlt1316	0.0001	0.0001
Smlt1318	0.0001	0.0001
Smlt1319	0.0001	0.0001
Smlt1320	0.0001	0.0001
Smlt1320A	0.0001	0.0001
Smlt1322	0.0001	0.0001
Smlt1323	0.0001	0.0001
Smlt1324	0.0001	0.0001
Smlt1325	0.0001	0.0001
Smlt1326	0.0001	0.0001
Smlt1327	0.0001	0.0001
Smlt1328	0.0001	0.0001
Smlt1329	0.0001	0.0001
Smlt1331	0.0001	0.0001
Smlt1332	0.0001	0.0001
Smlt1333	0.0001	0.0001
Smlt1334	0.0001	0.0001
Smlt1335	0.0001	0.0001
Smlt1336	0.050636	0.012734
Smlt1337	3228.64	2344.27
Smlt1338	51.698	50.7053
Smlt1339	269.291	281
Smlt1340	272.368	469.555
Smlt1341	178.761	370.085
Smlt1342	462.252	670.532
Smlt1343	29.2193	33.2892
Smlt1344	9.38448	19.3343
Smlt1345	38.073	40.3821
Smlt1346	34.5232	34.8092
Smlt1347	22.4073	26.896
Smlt1348	105.29	102.854
Smlt1349	85.8174	124.592
Smlt1350	42.5478	16.455
Smlt1351	53.5503	44.975
Smlt1353	0.0001	0.0001
Smlt1354	0.0001	0.0001
Smlt1355	0.353004	0.287012
Smlt1356	62.0019	54.7359
Smlt1357	83.6665	143.37
Smlt1358	49.3623	51.6157
Smlt1359	39.2206	55.5848
Smlt1360	1163.35	904.622
Smlt1361	752.689	914.962
Smlt1362	1036.92	1349.21
Smlt1363	206.408	208.455
Smlt1365	28.6404	21.5066
Smlt1366	170.657	234.773
Smlt1367	83.4659	110.418
Smlt1368	134.09	203.51
Smlt1369	39.4674	46.3249
Smlt1370	37.7361	69.3073
Smlt1371	499.756	506.874
Smlt1372	48.9385	93.7108
Smlt1373	88.894	94.2926
Smlt1374	4528.26	2971.77
Smlt1375	554.714	522.722
Smlt1376	244.39	337.977
Smlt1377	1086.18	850.267
Smlt1378	76.7483	130.846
Smlt1379	182.521	167.652
Smlt1380	119.122	62.0174
Smlt1381	14.6521	7.78502
Smlt1383	69.1263	86.0273
Smlt1384	24.9869	10.2123
Smlt1385	57.4856	60.245
Smlt1386	155.793	122.515
Smlt1387	38.5586	44.9822
Smlt1388	0.0001	0.0001
Smlt1389	0.0001	0.0001
Smlt1390	0.0001	0.003121
Smlt1396A	0.0001	0.0001
Smlt1399	0.0001	0.0001
Smlt1400	0.0001	0.0001
Smlt1401	0.0001	0.0001
Smlt1402	12.8756	7.65917
Smlt1403	511.979	243.594
Smlt1404	24.9054	29.6325
Smlt1405	39.7653	51.0942
Smlt1406	91.4575	74.7637
Smlt1407	73.5183	55.0453
Smlt1408	18.5	19.6214
Smlt1409	7.6522	9.83168
Smlt1410	26.9449	34.5651
Smlt1411	110.353	162.787
Smlt1412	6.64464	12.0278
Smlt1413	16.3391	34.9083
Smlt1414	30.5769	56.1232
Smlt1415	87.1513	101.922
Smlt1416	46.8558	16.7279
Smlt1417	6.83526	13.1826
Smlt1418	21.1314	20.1075
Smlt1419	26.1079	22.2931
Smlt1420	47.9754	38.7463
Smlt1421	19.3777	13.7929
Smlt1422	38.5864	37.085
Smlt1423	25.3347	23.7111
Smlt1424	4.90749	3.6759
Smlt1425	26.1624	22.7665
Smlt1426	23.5973	13.5054
Smlt1427	98.8502	46.938
Smlt1428	119.664	505.345
Smlt1429	5.84867	8.47159
Smlt1430	747.068	490.242
Smlt1431	106.074	141.27
Smlt1432	21.3771	25.5503
Smlt1433	130.777	179.759
Smlt1434	303.085	601.578
Smlt1435	87.5979	81.5366
Smlt1436	22.0655	23.464
Smlt1437	30.7819	21.5603
Smlt1438	8.09825	9.63981
Smlt1439	21.9482	21.2129
Smlt1440	76.3082	85.1811
Smlt1441	603.14	918.655
Smlt1442	161.306	226.855
Smlt1443	57.2462	77.9163
Smlt1444	14.5631	33.2997
Smlt1445	129.546	236.065
Smlt1446	9.90171	6.96962
Smlt1447	68.6789	45.801
Smlt1448	704.979	343.827
Smlt1449	268.235	377.257
Smlt1450	4.80128	3.3005
Smlt1451	20.3529	17.0765
Smlt1452	13.6575	12.8217
Smlt1453	1.37996	1.57034
Smlt1454	118.199	208.053
Smlt1455	81.5293	81.0168
Smlt1456	0.0001	0.0001
Smlt1458	39.336	26.2779
Smlt1459	751.034	523.089
Smlt1460	71.7259	45.2876
Smlt1461	404.53	753.981
Smlt1462	39.7259	32.7037
Smlt1463	91.303	53.1933
Smlt1464	260.634	314.173
Smlt1465	267.097	246.855
Smlt1466	61.7245	67.9828
Smlt1467	59.2295	108.792
Smlt1468	16.0367	2.62955
Smlt1469	47.5212	23.9521
Smlt1470	55.7028	29.3917
Smlt1471	73.5522	125.069
Smlt1472	29.6436	46.7219
Smlt1473	4.85161	4.82878
Smlt1474	125.765	176.585
Smlt1475	110.561	86.6023
Smlt1476	73.4986	53.2559
Smlt1477	78.7779	17.0276
Smlt1478	3.39213	2.66212
Smlt1479	31.4985	13.6739
Smlt1480	0.816629	0.516803
Smlt1481	7.47094	3.62706
Smlt1483	12.6038	9.58739
Smlt1484	20.0446	7.51958
Smlt1485	9.81881	3.2858
Smlt1486	95.4807	113.663
Smlt1487	50.3296	25.0781
Smlt1488	103.535	111.845
Smlt1490	621.798	354.071
Smlt1491	44.6775	46.9418
Smlt1492	139.388	173.543
Smlt1493	70.8893	67.0818
Smlt1494	119.123	118.75
Smlt1495	326.362	311.448
Smlt1496	405.29	316.841
Smlt1497	166.652	105.625
Smlt1498	326.297	339.527
Smlt1499	141.418	149.121
Smlt1500	156.091	210.419
Smlt1501	118.609	140.519
Smlt1502	242.164	231.255
Smlt1503	478.672	370.421
Smlt1504	438.48	229.619
Smlt1505	304.926	465.884
Smlt1506	1297.31	1949.32
Smlt1507	794.956	961.984
Smlt1508	17.1854	7.38192
Smlt1509	41.48	11.8726
Smlt1510	1.00636	0.880063
Smlt1511	2.47851	3.22022
Smlt1512	3.05302	1.13242
Smlt1513	1.31192	0.675614
Smlt1513A	717.742	1552.39
Smlt1514	93.4571	173.975
Smlt1515	66.8683	109.367
Smlt1517	191.354	217.708
Smlt1518	236.301	255.894
Smlt1520	10.4841	9.9968
Smlt1521	33.5626	12.8394
Smlt1522	39.7297	19.2224
Smlt1524	425.078	598.022
Smlt1525	412.766	428.884
Smlt1526	93.0201	114.251
Smlt1527	27.9729	16.2449
Smlt1528	22.5248	20.0294
Smlt1529	50.0187	51.1735
Smlt1530	73.8204	79.8251
Smlt1530A	7.75094	5.68561
Smlt1532	19.2885	11.6366
Smlt1533	20.9307	13.0144
Smlt1534	334.84	483.083
Smlt1535	55.707	67.0076
Smlt1536	78.6921	66.7039
Smlt1537	10.0747	22.7749
Smlt1538	11.9347	20.7774
Smlt1539	26.388	46.7261
Smlt1540	208.282	284.409
Smlt1541	58.7249	62.2047
Smlt1542	32.2013	28.7554
Smlt1543	54.7656	87.026
Smlt1544	0.0001	0.0001
Smlt1545	0.0001	0.0001
Smlt1546	0.131091	0.0001
Smlt1547	0.237824	0.0001
Smlt1548	3.04242	1.36039
Smlt1549	16.9505	8.24669
Smlt1550	4.2342	0.836002
Smlt1551	3.05435	0.935848
Smlt1552	22.2039	6.87271
Smlt1554	1.43372	1.29488
Smlt1555	9.4856	5.93861
Smlt1556	68.9512	47.1724
Smlt1557	47.7356	39.7907
Smlt1558	101.262	93.8388
Smlt1559	1896.87	1057.98
Smlt1560	162.367	209.482
Smlt1561	132.033	126.694
Smlt1562	104.466	106.883
Smlt1563	34.6272	27.7938
Smlt1564	49.9604	50.8851
Smlt1565	1.76731	1.2157
Smlt1566	7.15707	4.43648
Smlt1567	8.75079	5.75564
Smlt1568	51.3352	46.8904
Smlt1569	227.561	235.742
Smlt1570	24.2782	12.8733
Smlt1571	28.7523	14.3268
Smlt1572	24.8667	6.4369
Smlt1573	30.5367	20.0557
Smlt1574	683.06	347.942
Smlt1575	72.5108	35.1783
Smlt1576	16.9619	13.7333
Smlt1577	28.6809	19.0517
Smlt1578	63.8441	100.816
Smlt1579	109.46	148.847
Smlt1580	160.792	159.403
Smlt1581	426.349	365.953
Smlt1582	6.36207	8.61615
Smlt1584	153.293	108.708
Smlt1585	47.2999	38.3075
Smlt1586	31.738	40.4177
Smlt1587	106.758	134.945
Smlt1589	59.346	45.0366
Smlt1590	163.053	167.686
Smlt1591	535.298	519.712
Smlt1592	16.64	14.9248
Smlt1593	15.6133	9.33729
Smlt1594	183.916	145.899
Smlt1595	361.544	313.202
Smlt1596	338.691	296.677
Smlt1597	94.6726	59.7091
Smlt1598	55.5888	23.6898
Smlt1599	47.871	21.643
Smlt1600	137.937	117.569
Smlt1601	14.9488	19.9072
Smlt1602	23.6486	15.3747
Smlt1603	73.8212	39.4487
Smlt1604	208.087	143.378
Smlt1605	91.5882	36.7707
Smlt1606	139.167	70.6653
Smlt1607	418.949	638.967
Smlt1608	274.802	415.745
Smlt1609	38.3626	58.2929
Smlt1610	31.3919	30.4376
Smlt1611	186.403	150.469
Smlt1612	138.271	110.166
Smlt1613	382.688	490.588
Smlt1614	257.318	348.265
Smlt1615	97.0426	50.9669
Smlt1616	115.58	157.987
Smlt1617	327.05	266.47
Smlt1618	114.704	99.0859
Smlt1619	1387.21	1511.58
Smlt1620	177.893	160.48
Smlt1621	653.342	182.819
Smlt1622	415.154	148.149
Smlt1623	716.115	267.919
Smlt1624	453.952	182.917
Smlt1625	550.961	330.08
Smlt1626	718.794	366.664
Smlt1627	1.80094	1.82543
Smlt1628	223.386	393.298
Smlt1629	2.35597	0.671418
Smlt1630	48.1515	4.71503
Smlt1631	19.7843	11.7469
Smlt1632	37.3622	30.4038
Smlt1633	25.0694	19.5168
Smlt1634	0.447618	0.33086
Smlt1635	26.2266	11.2355
Smlt1636	26.4384	24.3178
Smlt1637	10.3029	8.88123
Smlt1638	455.605	289.986
Smlt1639	118.213	84.1431
Smlt1640	123.559	127.548
Smlt1641	116.521	136.415
Smlt1642	103.692	124.958
Smlt1643	76.3461	106.067
Smlt1644	108.79	116.248
Smlt1645	65.2968	65.9176
Smlt1646	151.945	150.741
Smlt1648	2.70014	0.656713
Smlt1651	68.541	90.66
Smlt1652	57.3467	78.5817
Smlt1653	55.8948	101.294
Smlt1654	45.5436	56.9271
Smlt1655	0.0001	0.0001
Smlt1656	0.0001	0.0001
Smlt1657	0.0001	0.0001
Smlt1658	0.0001	0.0001
Smlt1659	0.0001	0.0001
Smlt1660	0.0001	0.0001
Smlt1661	0.0001	0.0001
Smlt1662	0.0001	0.0001
Smlt1663	0.0001	0.0001
Smlt1664	0.0001	0.0001
Smlt1665	0.0001	0.0001
Smlt1666	0.0001	0.0001
Smlt1667	0.0001	0.0001
Smlt1668	0.0001	0.0001
Smlt1669	0.0001	0.0001
Smlt1670	0.0001	0.0001
Smlt1671	0.0001	0.0001
Smlt1672	0.0001	0.0001
Smlt1674	306.358	352.94
Smlt1675	14.8098	11.2495
Smlt1677	45.8916	85.0602
Smlt1678	51.8347	93.041
Smlt1679	11.4071	6.96291
Smlt1680	11.0358	6.80075
Smlt1681	4.82548	0.893191
Smlt1682	79.5454	99.7035
Smlt1683	55.6532	52.6925
Smlt1684	70.9476	151.199
Smlt1685	9.14756	11.0532
Smlt1686	317.543	575.979
Smlt1687	175.871	121.872
Smlt1688	217.123	255.713
Smlt1689	357.406	494.447
Smlt1690	1634.82	2665.72
Smlt1691	1209.28	742.334
Smlt1692	218.453	201.058
Smlt1693	258.876	156.48
Smlt1694	90.0972	76.7947
Smlt1695	24.1232	22.5577
Smlt1696	38.32	21.5053
Smlt1697	268.675	429.797
Smlt1699	427.424	725.943
Smlt1700	63.8204	66.3236
Smlt1701	14.0975	27.4896
Smlt1703	80.7079	132.8
Smlt1704	219.294	406.966
Smlt1705	618.658	529.267
Smlt1706	432.89	363.198
Smlt1707	9.87781	12.0139
Smlt1708	19.5413	27.9761
Smlt1709	224.417	246.696
Smlt1710	2.24222	1.05181
Smlt1711	542.721	893.077
Smlt1712	381.155	409.598
Smlt1713	125.649	160.395
Smlt1714	74.8707	80.4473
Smlt1715	320.417	216.112
Smlt1716	285.531	230.226
Smlt1717	187.857	161.691
Smlt1718	178.663	156.472
Smlt1719	167.014	146.155
Smlt1720	45.649	33.8938
Smlt1721	802.45	1095.21
Smlt1722	409.104	433.384
Smlt1723	315.838	294.792
Smlt1724	469.025	601.304
Smlt1725	48.1523	68.7366
Smlt1726	61.3802	93.5274
Smlt1727	150.736	181.816
Smlt1728	180.994	250.107
Smlt1729	753.074	1039.49
Smlt1730	26.3839	41.4545
Smlt1731	5.11653	3.82944
Smlt1733	0.0001	0.0001
Smlt1734	155.776	119.922
Smlt1735	66.8898	64.5324
Smlt1736	936.391	848.63
Smlt1737	237.585	264.087
Smlt1738	83.5072	97.1011
Smlt1739	43.1418	60.4212
Smlt1740	132.027	191.086
Smlt1741	936.466	1309.36
Smlt1742	316.299	446.721
Smlt1743	355.985	578.745
Smlt1744	560.49	702.326
Smlt1745	22.0617	25.1602
Smlt1746	23.3807	16.6318
Smlt1747	73.6823	41.4213
Smlt1748	8.35801	7.66985
Smlt1749	11.2936	7.52557
Smlt1750	4.80549	8.63762
Smlt1751	0.84802	1.41717
Smlt1753	0.869165	1.09385
Smlt1754	3.38883	5.1443
Smlt1755	23.9283	33.1874
Smlt1756	22.4734	14.3638
Smlt1757	904.096	423.144
Smlt1758	518.185	514.215
Smlt1759	22.9483	15.7914
Smlt1760	28.1615	10.108
Smlt1761	11.5552	5.98986
Smlt1762	2.24233	1.35752
Smlt1763	6.91209	3.70378
Smlt1764	19.1512	17.1924
Smlt1766	32.9963	49.885
Smlt1767	36.5472	76.0437
Smlt1768	15.4285	16.5656
Smlt1769	94.5616	93.4853
Smlt1770	152.698	121.28
Smlt1771	63.2115	47.857
Smlt1772	98.8369	141.381
Smlt1773	268.371	257.321
Smlt1774	809.75	691.768
Smlt1774B	273.557	182.878
Smlt1775	23.6271	18.344
Smlt1777	212.524	245.626
Smlt1778	171.349	194.148
Smlt1779	172.364	237.805
Smlt1780	236.299	328.097
Smlt1781	39.9207	45.0548
Smlt1782	223.398	165.059
Smlt1783	258.839	228.229
Smlt1784	440.345	560.299
Smlt1785	109.818	162.874
Smlt1786	494.648	641.761
Smlt1787	167.405	152.07
Smlt1788	387.117	341.977
Smlt1789	303.508	181.9
Smlt1790	107.817	118.246
Smlt1791	35.9249	44.8032
Smlt1792	141.934	186.744
Smlt1793	219.409	248.86
Smlt1794	267.618	247.773
Smlt1795	113.976	114.593
Smlt1796	326.046	281.515
Smlt1797	866.422	653.464
Smlt1798	1247.74	1252
Smlt1799	672.5	587.831
Smlt1800	294.172	191.65
Smlt1801	60.5242	48.6119
Smlt1802	326.196	526.156
Smlt1803	211.34	420.948
Smlt1804	59.024	116.84
Smlt1805	57.2149	58.3432
Smlt1806	65.1649	87.7411
Smlt1807	160.812	187.328
Smlt1808	78.8668	69.0835
Smlt1809	489.584	335.708
Smlt1810	52.3623	25.3056
Smlt1811	347.888	313.417
Smlt1812	1930.72	1150.95
Smlt1813	195.603	214.862
Smlt1814	168.757	192.679
Smlt1815	356.638	54.5727
Smlt1816	19.3673	3.37647
Smlt1817	125.807	179.829
Smlt1818	172.365	200.269
Smlt1819	152.96	131.46
Smlt1820	9.12974	10.3369
Smlt1821	12.0211	12.1904
Smlt1822	10.4154	17.1019
Smlt1823	37.3055	19.2194
Smlt1824	14.3874	7.71608
Smlt1825	45.8725	25.4048
Smlt1826	1191.16	803.343
Smlt1827	45.8806	47.457
Smlt1828	7.5278	1.6393
Smlt1829	2.27029	0.8807
Smlt1830	3.30465	2.89411
Smlt1831	1.73826	1.63175
Smlt1832	3.05391	3.27273
Smlt1833	4.04132	6.87838
Smlt1834	26.0472	11.8351
Smlt1835	2.72868	1.94276
Smlt1836	71.6715	34.3537
Smlt1837	0.0001	0.0001
Smlt1838	0.152478	0.0001
Smlt1839	0.045506	0.444925
Smlt1840	30.15	18.1234
Smlt1841	59.2409	48.8664
Smlt1842	57.3724	109.049
Smlt1843	10.3516	6.81043
Smlt1844	0.171297	0.062535
Smlt1844A	0.0001	0.0001
Smlt1844B	0.0001	0.0001
Smlt1845	0.0001	0.0001
Smlt1846	0.0001	0.0001
Smlt1846A	0.0001	0.0001
Smlt1846B	0.0001	0.0001
Smlt1849	0.0001	0.0001
Smlt1849A	0.0001	0.0001
Smlt1850	0.0001	0.0001
Smlt1851	0.0001	0.0001
Smlt1852	0.0001	0.0001
Smlt1853	0.0001	0.0001
Smlt1854	0.0001	0.0001
Smlt1855	0.0001	0.0001
Smlt1856	0.0001	0.0001
Smlt1857	0.0001	0.0001
Smlt1858	0.0001	0.0001
Smlt1859	0.0001	0.0001
Smlt1860	0.0001	0.0001
Smlt1861	0.0001	0.0001
Smlt1862	0.0001	0.0001
Smlt1863	0.0001	0.0001
Smlt1864	0.0001	0.0001
Smlt1865	0.0001	0.0001
Smlt1866	0.0001	0.0001
Smlt1867	0.0001	0.0001
Smlt1868	0.0001	0.0001
Smlt1869	0.0001	0.0001
Smlt1870	0.0001	0.0001
Smlt1871	0.0001	0.0001
Smlt1872	0.0001	0.0001
Smlt1873	0.0001	0.0001
Smlt1874	0.0001	0.0001
Smlt1875	0.0001	0.0001
Smlt1876	0.0001	0.0001
Smlt1877	0.0001	0.0001
Smlt1878	0.0001	0.0001
Smlt1879	0.0001	0.0001
Smlt1880	0.0001	0.0001
Smlt1881	0.0001	0.0001
Smlt1882	0.0001	0.0001
Smlt1883	0.0001	0.0001
Smlt1884	0.0001	0.0001
Smlt1885	0.0001	0.0001
Smlt1886	0.0001	0.0001
Smlt1887	0.0001	0.0001
Smlt1888	0.0001	0.0001
Smlt1889	0.0001	0.0001
Smlt1890	0.0001	0.0001
Smlt1891	0.0001	0.0001
Smlt1892	0.0001	0.0001
Smlt1893	0.0001	0.0001
Smlt1894	0.0001	0.0001
Smlt1895	0.0001	0.0001
Smlt1896	0.0001	0.0001
Smlt1897	0.0001	0.0001
Smlt1898	0.0001	0.0001
Smlt1900	0.0001	0.0001
Smlt1901	0.050026	0.0001
Smlt1902	0.0001	0.0001
Smlt1903	0.0001	0.0001
Smlt1905	0.0001	0.0001
Smlt1906	0.0001	0.0001
Smlt1907	0.0001	0.0001
Smlt1908	0.0001	0.0001
Smlt1911	0.0001	0.0001
Smlt1912	0.0001	0.0001
Smlt1913	0.0001	0.0001
Smlt1914	0.0001	0.0001
Smlt1915	0.0001	0.0001
Smlt1916	0.0001	0.0001
Smlt1917	0.0001	0.0001
Smlt1918	0.0001	0.0001
Smlt1920	0.0001	0.0001
Smlt1921	0.0001	0.0001
Smlt1922	0.0001	0.0001
Smlt1923	0.0001	0.0001
Smlt1924	0.0001	0.0001
Smlt1925	0.0001	0.0001
Smlt1926	0.0001	0.0001
Smlt1927	0.0001	0.0001
Smlt1929	0.0001	0.0001
Smlt1930	0.0001	0.0001
Smlt1931	0.0001	0.0001
Smlt1932	0.0001	0.0001
Smlt1933	0.0001	0.0001
Smlt1934	0.0001	0.0001
Smlt1935	0.0001	0.0001
Smlt1936	0.0001	0.0001
Smlt1937	0.0001	0.0001
Smlt1938	0.0001	0.0001
Smlt1939	0.0001	0.0001
Smlt1940	0.0001	0.0001
Smlt1941	0.0001	0.0001
Smlt1944	0.0001	0.0001
Smlt1946	0.0001	0.0001
Smlt1947	0.0001	0.0001
Smlt1948	0.0001	0.0001
Smlt1949	0.0001	0.0001
Smlt1950	0.0001	0.0001
Smlt1951	0.0001	0.0001
Smlt1952	0.0001	0.0001
Smlt1953	0.0001	0.0001
Smlt1954	0.0001	0.0001
Smlt1955	0.0001	0.0001
Smlt1956	0.0001	0.0001
Smlt1957	0.0001	0.0001
Smlt1958	0.0001	0.0001
Smlt1959	0.0001	0.0001
Smlt1960	0.0001	0.0001
Smlt1961	0.0001	0.0001
Smlt1962	0.0001	0.0001
Smlt1963	0.0001	0.0001
Smlt1964	0.0001	0.0001
Smlt1965	0.0001	0.0001
Smlt1967	0.0001	0.0001
Smlt1968	0.0001	0.0001
Smlt1969	0.0001	0.0001
Smlt1970	0.0001	0.0001
Smlt1971	0.0001	0.0001
Smlt1972	0.0001	0.0001
Smlt1973	0.0001	0.0001
Smlt1974	0.0001	0.0001
Smlt1975	0.0001	0.0001
Smlt1976	0.0001	0.0001
Smlt1977	0.0001	0.0001
Smlt1978	0.0001	0.0001
Smlt1979	0.0001	0.0001
Smlt1980	0.0001	0.0001
Smlt1982	32.0306	22.4608
Smlt1983	323.081	489.72
Smlt1983A	76.8928	49.0092
Smlt1984	63.8759	70.35
Smlt1985	357.183	386.89
Smlt1986	984.82	881.94
Smlt1987	1.14095	2.0067
Smlt1988	29.4343	33.0274
Smlt1989	76.0925	93.2478
Smlt1990	42.2659	48.556
Smlt1991	480.882	432.592
Smlt1992	1475.91	1686.6
Smlt1993	438.3	463.271
Smlt1994	2.42364	0.859178
Smlt1995	2.36562	2.40658
Smlt1997	107.298	104.483
Smlt1998	72.3438	54.8107
Smlt2000	54.2854	46.1513
Smlt2001	49.833	66.0883
Smlt2002	124.355	219.461
Smlt2003	27.3593	23.7069
Smlt2004	79.3465	57.3534
Smlt2005	54.3202	33.8081
Smlt2006	239.656	210.68
Smlt2007	501.66	534.597
Smlt2008	73.0391	37.3878
Smlt2009	156.002	182.603
Smlt2010	934.636	924.483
Smlt2011	515.23	637.315
Smlt2012	243.134	348.252
Smlt2015	495.973	222.924
Smlt2016	106.284	82.5508
Smlt2017	119.497	116.923
Smlt2018	384.502	319.029
Smlt2019	13.5758	6.75717
Smlt2020	14.9516	12.0066
Smlt2022	15418.2	9282.59
Smlt2023	22.5019	14.9596
Smlt2024	109.37	117.531
Smlt2026	173.014	111.056
Smlt2027	99.1808	150.724
Smlt2028	5.07056	22.0835
Smlt2029	1.04304	1.09588
Smlt2030	347.824	598.779
Smlt2031	103.867	60.1796
Smlt2032	84.5979	55.75
Smlt2033	12.44	12.7951
Smlt2034	7.74555	5.58989
Smlt2035	9.75761	8.97692
Smlt2036	251.106	314.416
Smlt2037	159.338	244.774
Smlt2038	418.438	604.757
Smlt2039	184.631	125.528
Smlt2040	493.19	198.593
Smlt2041	300.581	159.727
Smlt2042	1727.86	1497.23
Smlt2043	5118.01	5762.95
Smlt2044	628.576	756.352
Smlt2045	291.581	209.925
Smlt2046	233.423	188.97
Smlt2047	95.8437	76.5594
Smlt2048	215.925	179.377
Smlt2049	364.567	270.884
Smlt2051	190.006	572.49
Smlt2052	151.198	579.794
Smlt2053	44.5229	302.14
Smlt2054	682.187	583.25
Smlt2055	219.074	251.053
Smlt2056	166.266	157.206
Smlt2057	231.039	214.128
Smlt2058	991.189	1132.08
Smlt2059	1184.54	1345.3
Smlt2060	367.808	530.146
Smlt2061	0.786049	1.77062
Smlt2062	0.585563	1.28065
Smlt2063	3.914	6.71509
Smlt2064	13.916	9.56297
Smlt2065	2.95832	1.74472
Smlt2066	17.5177	13.648
Smlt2068	0.064485	0.0001
Smlt2069	52.8658	65.4804
Smlt2071	464.338	429.524
Smlt2072	244.193	345.937
Smlt2074	0.0001	0.0001
Smlt2075	0.0001	0.0001
Smlt2076	0.0001	0.0001
Smlt2077	0.0001	0.0001
Smlt2079	0.0001	0.134621
Smlt2080	12.6236	16.2875
Smlt2081	0.321691	0.678431
Smlt2082	0.291602	0.227865
Smlt2083	28.443	17.0071
Smlt2084	0.97173	0.837564
Smlt2085	0.290888	0.302526
Smlt2086	8.27782	19.7365
Smlt2087	26.9681	21.9937
Smlt2088	0.0001	0.0001
Smlt2089	15.9671	8.08178
Smlt2090	8.67372	9.82402
Smlt2091	0.285083	0.482093
Smlt2092	39.9697	35.8553
Smlt2093	162.008	539.398
Smlt2094	63.4015	201.982
Smlt2095	1.30284	3.59135
Smlt2096	0.0001	0.0001
Smlt2097	0.0001	0.002424
Smlt2098	2.25422	3.30251
Smlt2099	0.558483	1.00056
Smlt2100	1.54323	3.95566
Smlt2101	0.301312	1.50179
Smlt2102	0.632355	1.15247
Smlt2103	0.681524	1.25833
Smlt2104	1.44813	2.07424
Smlt2105	0.340967	1.31113
Smlt2106	0.392025	0.301634
Smlt2107	1.61105	1.06945
Smlt2108	17.3676	5.10993
Smlt2109	0.0001	0.0001
Smlt2110	0.0001	0.0001
Smlt2111	3.36965	3.95948
Smlt2112	25.0982	36.9121
Smlt2113	0.813164	0.727246
Smlt2114	0.0001	0.0001
Smlt2115	0.0001	0.0001
[truncated: 2,432 more rows]
